# Supplementary material for: Cryptic Patterning of Avian Skin Confers a Developmental Facility for Loss of Neck Feathering
Source: PLoS Biol. 2011 Mar 15;9(3):e1001028. doi: 10.1371/journal.pbio.1001028 (PMC3057954; doi:10.1371/journal.pbio.1001028)
Supplement: Table S1 — Identification of an identical by descent (IBD) region in Naked neck individuals. Genotyping results for Na/+, Na/Na, and wild type individuals for markers lying within the mapped Na critical interval, which is defined by markers SEQ0465 and SEQ0467. Known SNPs are labeled according to SNP ID, and the chromosome 3 coordinate of the SNP, or the initial nucleotide coordinate for sequence length polymorphisms, is given below. Previously undescribed SNPs are labeled in italics according to our marker names. Each marker was amplified by PCR and the subsequent genotyping assay is indicated: SEQ, direct sequencing of PCR product; CAPS, restriction enzyme cleavage of PCR product with the relevant enzyme following in parentheses; GE, gel electrophoresis for simple length polymorphisms. Sequences of oligonucleotides used to amplify each marker are given below the assay type. Individuals not typed or reaction fails are indicated by “-”. The IBD region defined is 201,657 bp on chromosome 3 of the reference genome, spanning nucleotide coordinates 104925030 to 105126687. (XLS) [file pbio.1001028.s012.xls]

## Sheet: Sheet1
			Marker ID	SEQ0465	rs16334542	rs14405737	rs13702752 OR cGDF-S103+AS103	rs16334685	Fseq13702781	IBD7	IBD8	rs16334753	rs15446551	rs15446615	rs15446619	rs15446704	IBD14	rs15446750	rs15446802	rs15446873	rs16334873	rs16334905	IBD38	Apobexon16	ApoBi5	Apobexon11_3	Apobexon_7	rs16334967	rs15447101	rs16335028	rs16335096	IBD58	IBD66	rs15447316	rs14406240	SEQ0467
			Chromosome 3 coordinate	104754409	104766763	104810254	104841355	104867570	104879721	104894685	104901820	104906669	104912890	104925030	104930526	104942555	104961889	104995904	105006300	105024673	105066146	105093741	105098140	105119588	105126687	105129114	105134451	105168841	105186071	105220237	105254527	105263238	105299453	105350099	105474766	105526289
			Distance to previous marker (bp)		12354	43491	31101	26215	12151	14964	7135	4849	6221	12140	5496	12029	19334	34015	10396	18373	41473	27595	4399	21448	7099	2427	5337	34390	17230	34166	34290	8711	36215	50646	124667	51523
			Assay type		SEQ	SEQ	SEQ	SEQ	SEQ	SEQ	SEQ	CAPS (AluI)	GE	SEQ	SEQ	CAPS (NlaIII)	GE	SEQ	GE	CAPS (TaqI)	SEQ	CAPS (AluI)	SEQ	SEQ	SEQ	SEQ	SEQ	GE	GE	CAPS (NlaIII)	SEQ	SEQ	SEQ	SEQ	SEQ
			Forward primer sequence		ATGCTCAAGGATCTCTTCAG	ACCAGCAGGGAGGCTGAGAC	TCAGTTTCTCACCCTGCAAG	ATGCTGGCAATTTCTGCTCT	CTTTAACACCGCCAGGGATG	TGAGTCAGGCTCAAGTTCCA	GCATCTGAAAAGCTGCTTGA	TGTCACGATGGGCAATAAAA	AGGTATGGCTGTGTCATGG	ACCGAAAACTCAGGGTCAAA	CCAAACTCAATGAGAAATCTTCC	AGACATCGCTCTGGCAAATC	TGAGAAAGCAGGGAGGAGAG	CACCAAAACCAACTGCAGAA	CAGGCTCAGTTTGAATTTCC	TGCAATGATCCAATGTGCTT	TCATGCCTTTGAAACTCGAA	TCCCTGAGCACCACATACAA	CCTTTTGGATAACATCCCTGTC	AGGTCGTCATTTTCCGTACC	TGGACTGCAGGAACTGAACA	GAGTGCTGTTAGAGCCCTTC	TCCTTGTAAGCACAGTGATC	ACAGAACCTTGGTTCCACAC	AGGCTGGCTTAACATGTTGG	GGTATGCTTCTGCCCTGAAC	CAGTTCTGTGGGGTCAGAGG	GATGTTGTTTCCAGGGCTTC	TGGGATGGAGATGCATGTTA	CAGGGAATTTAAAGCTGTATGGA	CACATGGACAATTTGGGAGTT
			Reverse primersequence		AATCTGCTAACCTGCAGAAG	GCTGGTCACCACCAGGTACC	GACTCAGGACGTCTTTACAG	CAATGGTGTTTTCTCACACTGAA	TTGGTTGGGGTGCATATTAGG	TGCTCAAATGATTCACTAAACG	TGAAGGGGCAGATACAGGAC	TTCTTCCCCAAAGACAGACAA	GTTGGATAGCAGCTCCTTG	TTGAAACCCACCAGGAAATC	TCTGCCTACACAAAAAGCACA	GCCACTGTGTAAGGCTCTGG	TCAAATAGCCGTTTATTACCAAAT	AATGCTGGTCTTGGAACCTG	CTGTTTTCTGATCTGCCACA	TTGCCTTCATCCATCAGTCA	GGGGATGTAAGAATGGAGCA	AGGCATCCTCACAAGCCTTA	AGGACTCCATGCCTTCTGTC	TCAGAGGTGCCATTCTATCC	TCAAGCATTACTGGGTCTTTG	TCTAACGGAGACCCATTCAG	ACACTGTCTATTCCCAAAGG	CAACCTTCTTCCTACCAGCA	TGGTCTTCTCCAACCTCTTG	TGCCAACTGTTCTACCTAGCC	TTCAGCTCAAGCTGCAAAGA	GCCTTGCCAAATTCAGGTTA	GTAGTAAGGCAGCGCTCCAG	GCTCACATGCTCAGGATCAA	CACTTTTTAACGCACTGCACA
Individual	Country of origin	Genotype
Mex9	Mexico	Na/+			A/G	G	T	-	-	G	G	T	del	-	A/T	G/T	C/T	T	del	T	A/G	A/C	A/C	C/T	-	-	A/G	del	het	A/G	-	-	-	-	C/T
Mex10	Mexico	Na/+			A/G	G	T	-	-	G	G	T	del	-	A/T	G/T	C/T	C/T	del	T	-	A/C	A/C	C/T	-	-	-	del	het	A/G	A/G	C/T	C/G	A/C	C/T
1910	Scotland	Na/+			G	G	T	C/T	-	G	G	T	del	-	A/T	T	T	C/T	del	T	A/G	C	C	-	-	-	A	del	het	G	-	-	-	-	T
1918	Scotland	Na/+			G	G	T	C/T	-	G	G	T	del	-	A/T	T	T	C/T	del	T	A/G	C	C	-	-	-	-	del	het	G	-	-	-	-	T
1933	Scotland	Na/+			G	G	T	C/T	-	G	G	T	del	-	A/T	T	T	C/T	del	T	-	C	C	C	-	-	A	del	het	G	-	-	C	T	T
NaBh1	England	Na/Na			G	G	T	C	del	G	G	T	del	-	T	T	T	T	del	T	A	C	C	C	-	G	A	del	in	A	-	-	-	-	T
NaBh3	England	Na/Na			G	G	T	C	del	G	G	T	del	-	T	T	T	T	del	T	A	C	C	C	-	-		del	in	A	-	-	-	-	T
5017	French experimental polulation	Na/Na			G	G	T	C	del	G	G	T	del	-	T	T	T	T	del	T	A	C	C	C	-	A	G	in	del	G	A	T	G	A	C
2401	French experimental polulation	Na/Na			G	G	T	-	-	-	-	T	del	-	-	T	-	-	del	T	-	-	C	-	-	-	-	in	del	-	-	-	-	-	C
4243	French experimental polulation	Na/Na			G	-	T	C	-	G	-	T	-	-	T	T	T	T	del	T	A	C	C	C	G	-	G	in	del	G	-	-	-	-	C
4247	French experimental polulation	Na/Na			G	-	T	C	-	G	-	T	-	-	T	T	T	T	del	T	A	C	C	C	-	-	G	in	del	G	A	T	G	A	C
2601022	Huangary, AVIANDIV project	Na/Na			G	G	T	C	del	G	G	T	del	-	T	T	T	T	del	T	A	C	C	C	-	-	A	del	in	A	-	-	-	-	T
2601032	Huangary, AVIANDIV project	Na/Na			A/G	-	C/T	C/T	del	G	G	T	del	-	T	T	T	T	del	T	A	C	C	C	-	-	A	del	in	A	G	C	C	T	T
2601042	Huangary, AVIANDIV project	Na/Na			G	G	T	C	del	G	G	T	del	-	T	T	T	T	del	T	A	C	C	C	-	-	A	del	in	A	-	-	-	-	T
2601052	Huangary, AVIANDIV project	Na/Na			G	G	T	C	del	G	G	T	del	-	T	T	T	T	del	T	A	C	C	C	-	-	A	del	in	A	G	C	C	-	T
2601271	Huangary, AVIANDIV project	Na/Na			A	T	C	T	het	G/T	A/G	G/T	het	A/G	T	T	T	T	del	T	A	C	C	C	A	G	A	del	in	A	G	C	C	T	T
2601421	Huangary, AVIANDIV project	Na/Na			A/G	G/T	C/T	C/T	del	G	G	T	del	-	T	T	T	T	del	T	A	C	C	C	-	-	A	del	in	A	G	C	C	-	T
2601431	Huangary, AVIANDIV project	Na/Na			A	T	C	T	del	G	G	T	del	-	T	T	T	T	del	T	A	C	C	C	-	-	A	del	in	A	-	-	-	-	T
2601441	Huangary, AVIANDIV project	Na/Na			A/G	G/T	C/T	C/T	del	G	G	T	del	-	T	T	T	T	del	T	A	C	C	C	-	G	A	del	in	A	G	-	C	T	T
Wr1	England	Na/Na			A	T	C	T	del	G	G	T	del	-	T	T	T	T	del	T	A	C	C	C	-	-	A	del	in	A	-	-	-	-	T
Wr2	England	Na/Na			A	T	C	T	del	G	G	T	-	-	T	T	T	T	del	T	A	C	C	C	-	G	A	del	in	A	G	C	C	T	T
Ls2		Wild type			A/G	G	C	C/T	in	G	G	T	del	-	T	T	T	C/T	het	C/T	A	A/C	C	C	-	-	G	del	het	A/G	-	-	-	-	C/T
Be2		Wild type			A	T	T	T	in	T	G	T	in	-	A	T	T	C	in	C	G	A	C	C	-	-	G	del	in	G	-	-	-	-	T
ISA		Wild type			A	G/T	C	-	del	G	G	T	del	-	A	G/T	T	T	in	T	A	C	C	C	-	-	G	het	del	A/G	-	-	-	-	T
CMLB		Wild type			A	T	C	C	in	T	-	G/T	in	-	A	T	C/T	C/T	in	C	A	A/C	C	C/T	-	-	G	del	het	A/G	-	-	-	-	C/T
BKLEG		Wild type			A	T	T	C	in	T	-	G/T	in	-	A	T	C	T	del	C	G	A	A	T	-	-	G	del	del	G	-	-	-	-	C
CAMP		Wild type			A	T	C	-	in	T	-	G/T	in	-	A	T	C	T	del	T	G	C	A	C	-	-	G	del	del	G	-	-	-	-	C
NHR		Wild type			A	T	T	-	del	T	G	T	in	-	A	G/T	C	-	in	T	-	C	C	C	-	-	G	del	del	G	-	-	-	-	C
SAP2		Wild type			A	T	C	T	in	T	-	G/T	in	-	A	G	T	T	in	C	G	A	A	-	-	-	G	del	del	G	-	-	-	-	C
Dorking		Wild type			A/G	G/T	C	C	in	G/T	G	G/T	in	-	A	G/T	T	C/T	het	C/T	A	A	A/C	C/T	G	-	G	del	del	A/G	-	-	-	-	C
OEPF		Wild type			A	G/T	C	C/T	in	T	-	G/T	in	-	A	G	C/T	T	het	C	G	A	A	C	G	-	G	het	het	G	-	-	-	-	C
Mexico 1		Wild type			A	G/T	T	-	del	G	G	T	del	-	A	G/T	T	T	in	T	A	C	C	C	-	-	G	del	del	G	-	-	-	-	C/T
Mexico 2		Wild type			A	T	C	T	het	G/T	-	G/T	del	-	A	G/T	C/T	T	in	T	A	A/C	A/C	-	-	-	G	del	del	G	-	-	-	-	C
