# Supplementary material for: Cryptic Patterning of Avian Skin Confers a Developmental Facility for Loss of Neck Feathering
Source: PLoS Biol. 2011 Mar 15;9(3):e1001028. doi: 10.1371/journal.pbio.1001028 (PMC3057954; doi:10.1371/journal.pbio.1001028)
Supplement: Table S2 — Genotyping results for chromosome 1 insertion into chromosome 3. Results of a triplex PCR including primers across the insertion breakpoint on chromosome 3, and from the chromosome 1 insertion to flanking chromosome 3 sequence, are shown in the upper part of the table. The insertion is not detected in any wild type individuals, and amplification across the insertion breakpoint occurs in Na/Na individuals. Below are the results of two independent PCR assays to detect insertion right and left ends. These amplified from all Naked neck individuals tested and not from any wild type individuals. Oligonucleotide information and predicted PCR product sizes are given for each assay. (XLS) [file pbio.1001028.s013.xls]

## Sheet: Feuil1
		Amplifications to detect presence or absence of insertion
	Assay primers for triplex PCR
	Oligo name	Oligo sequence	Orientation	Chromosome	WT band size	Na band size
	HR7_137	TGCCTACAATCCAGGAGAAG	+	3
	HR7_138	ATCACCAAAGGCTCTTTCCA	-	3	845 bp
	REF1	CTCTTGCACAAAGGATGCTG	+	1		272 bp
	Scoring
	WT indicates wild type PCR product
	Na indicates insertion-derived PCR product
	0 indicates no PCR product (failed reaction)
			Individual	Line	Phenotype	Genotyping Result	Origin	Reference
			SG04237	6	Wild type	WT	S: three divergent lines selected for salmonella resistance (White Leghorn origin: experimental inbred lines from the USDA Avian Disease and Oncology Laboratory, East Lansing, MI, provided by the Institute for Animal Health (IAH), Compton, UK)	Bumstead N, Barrow PA. Genetics of resistance to Salmonella typhimurium in newly hatched chicks. Br Poult Sci, 1988. 29(3). 521-9.
			SG04242	6	Wild type	0	S
			SG04244	6	Wild type	0	S
			SG04250	6	Wild type	WT	S
			SG04251	6	Wild type	WT	S
			SG08002	6	Wild type	WT	S
			SG08006	6	Wild type	WT	S
			SG08030	6	Wild type	WT	S
			SG08046	6	Wild type	WT	S
			SG08051	6	Wild type	WT	S
			SG08076	6	Wild type	0	S
			SG08081	6	Wild type	WT	S
			SG04196	15	Wild type	WT	S
			SG04199	15	Wild type	0	S
			SG04201	15	Wild type	WT	S
			SG04203	15	Wild type	0	S
			SG04219	15	Wild type	WT	S
			SG04221	15	Wild type	WT	S
			SG04222	15	Wild type	WT	S
			SG04231	15	Wild type	WT	S
			SG08110	15	Wild type	WT	S
			SG08130	15	Wild type	WT	S
			SG08166	15	Wild type	WT	S
			SG08244	N	Wild type	0	S
			SG08268	N	Wild type	WT	S
			SG08299	N	Wild type	WT	S
			SG08300	N	Wild type	WT	S
			SG08379	N	Wild type	WT	S
			SG08380	N	Wild type	WT	S
			SG08394	N	Wild type	WT	S
			SG08412	N	Wild type	WT	S
			SG08423	N	Wild type	WT	S
			SG08424	N	Wild type	WT	S
			SG08434	N	Wild type	WT	S
			SG08445	N	Wild type	WT	S
			45877	B19	Wild type	WT	RS: one experimental line selected for resistance to Rous sarcomas (White Leghorn origin)	Pinard-van der Laan MH, et al. Genetic analysis of a divergent selection for resistance to Rous sarcomas in chickens. Genet Sel Evol 36, 65-81 (2004).
			45884	B19	Wild type	WT	RS
			45896	B19	Wild type	0	RS
			45916	B19	Wild type	WT	RS
			45917	B19	Wild type	WT	RS
			45920	B19	Wild type	WT	RS
			45989	B19	Wild type	WT	RS
			46013	B19	Wild type	WT	RS
			46016	B19	Wild type	WT	RS
			46034	B19	Wild type	WT	RS
			46038	B19	Wild type	WT	RS
			46039	B19	Wild type	WT	RS
			3807	R-	Wild type	WT	R: two divergent lines selected for residual feed intake (Rhode Island Red origin)	Bordas A, Tixier-Boichard M, Merat P. Direct and correlated responses to divergent selection for residual food intake in Rhode Island Red laying hens. Br Poult Sci 33, 741-54 (1992)
			3870	R-	Wild type	WT	R
			3960	R-	Wild type	WT	R
			3965	R-	Wild type	0	R
			3970	R-	Wild type	0	R
			3973	R-	Wild type	WT	R
			4012	R-	Wild type	WT	R
			4026	R-	Wild type	WT	R
			4033	R-	Wild type	WT	R
			4079	R-	Wild type	WT	R
			4100	R-	Wild type	WT	R
			4134	R-	Wild type	WT	R
			4218	R+	Wild type	WT	R
			4260	R+	Wild type	WT	R
			4265	R+	Wild type	WT	R
			4287	R+	Wild type	WT	R
			4295	R+	Wild type	WT	R
			4307	R+	Wild type	WT	R
			4312	R+	Wild type	WT	R
			4315	R+	Wild type	WT	R
			4340	R+	Wild type	WT	R
			4347	R+	Wild type	WT	R
			4351	R+	Wild type	WT	R
			4356	R+	Wild type	WT	R
			LR1458	L	Wild type	WT	LR: two divergent lines selected for growth curve (broiler lines origin)	Mignon-Grasteau S, Beaumont C, Ricard FH. Genetic analysis of a selection experiment on the growth curve of chickens. Poult Sci 80, 849-54 (2001)
			LR1498	L	Wild type	WT	LR
			LR1499	L	Wild type	WT	LR
			LR1526	L	Wild type	WT	LR
			LR1540	L	Wild type	WT	LR
			LR1553	L	Wild type	WT	LR
			LR1584	L	Wild type	WT	LR
			LR1601	L	Wild type	WT	LR
			LR1629	L	Wild type	WT	LR
			LR1638	L	Wild type	WT	LR
			LR1641	L	Wild type	WT	LR
			LR1652	L	Wild type	WT	LR
			LR1084	R	Wild type	0	LR
			LR1089	R	Wild type	WT	LR
			LR1101	R	Wild type	WT	LR
			LR1130	R	Wild type	WT	LR
			LR1162	R	Wild type	WT	LR
			LR1167	R	Wild type	WT	LR
			LR1209	R	Wild type	WT	LR
			LR1238	R	Wild type	WT	LR
			LR1243	R	Wild type	WT	LR
			LR1244	R	Wild type	WT	LR
			LR1272	R	Wild type	WT	LR
			LR1303	R	Wild type	WT	LR
			US520A1	US	Wild type	WT	EL: the East Lansing backcross (Red Jungle Fowl and White Leghorn origin)	Crittenden LB, et al. Characterization of a Red Jungle Fowl by White Leghorn Backcross Reference Population for Molecular Mapping of the Chicken Genome. Poultry Science 72, 334-348 (1993)
			US520B1	US	Wild type	WT	EL
			US520C1	US	Wild type	WT	EL
			US520D1	US	Wild type	WT	EL
			US520E1	US	Wild type	WT	EL
			US520F1	US	Wild type	WT	EL
			US520G1	US	Wild type	WT	EL
			US520H1	US	Wild type	WT	EL
			US520I1	US	Wild type	WT	EL
			US520J1	US	Wild type	WT	EL
			US520L1	US	Wild type	WT	EL
			US520M1	US	Wild type	WT	EL
			COF7137	Fay	Wild type	WT	CO: two lines analysed for coccidiose resistance (White Leghorn and Fayoumi origin)	Pinard-Van Der Laan MH, Monvoisin JL., Pery P, Hamet N, Thomas M. Comparison of outbred lines of chickens for resistance to experimental infection with coccidiosis (Eimeria tenella). Poult Sci 77, 185-91 (1998).
			COF7142	Fay	Wild type	WT	CO
			COF7181	Fay	Wild type	WT	CO
			COF7185	Fay	Wild type	WT	CO
			COF7196	Fay	Wild type	WT	CO
			COF7208	Fay	Wild type	WT	CO
			COF7215	Fay	Wild type	WT	CO
			COF7313	Fay	Wild type	WT	CO
			COF7380	Fay	Wild type	WT	CO
			COF7388	Fay	Wild type	0	CO
			COL0282	Leg	Wild type	WT	CO
			COL0296	Leg	Wild type	WT	CO
			COL0299	Leg	Wild type	WT	CO
			COL0306	Leg	Wild type	WT	CO
			COL0308	Leg	Wild type	WT	CO
			COL0310	Leg	Wild type	WT	CO
			COL0582	Leg	Wild type	0	CO
			COL0589	Leg	Wild type	WT	CO
			COL0590	Leg	Wild type	WT	CO
			16035	COBB1	Wild type	WT	BS: lines analysed for body size, carcass composition and meat quality; All males	Sandercock DA, Nute GR, Hocking PM. Quantifying the effects of genetic selection and genetic variation for body size, carcass composition, and meat quality in the domestic fowl (Gallus domesticus). Poult Sci. 2009 May;88(5):923-31.
			7490	COBB2	Wild type	WT	BS
			90815	COBB3	Wild type	WT	BS
			55269	COBB4	Wild type	WT	BS
			4163	HYBROA	Wild type	0	BS
			5063	HYBROB	Wild type	0	BS
			6937	HYBROC	Wild type	WT	BS
			4925	HYBROD	Wild type	WT	BS
			342	HISEXB	Wild type	WT	BS
			12	HISEXC	Wild type	WT	BS
			147	HISEXH	Wild type	WT	BS
			69	HISEXR	Wild type	WT	BS
			282	HISEXT	Wild type	WT	BS
			211	HISEXV	Wild type	WT	BS
			2702	LOHMANNA	Wild type	WT	BS
			2806	LOHMANNB	Wild type	WT	BS
			8719	LOHMANNE	Wild type	WT	BS
			8802	LOHMANNF	Wild type	WT	BS
			9802	LOHMANNC	Wild type	WT	BS
			9937	LOHMANND	Wild type	WT	BS
			931	CORNISHGAME	Wild type	WT	BS
			586	WHITEDORKING	Wild type	0	BS
			652	IXWORTH	Wild type	WT	BS
			717	WHITESUSSEX	Wild type	WT	BS
			146	JLINE	Wild type	WT	BS
			502601	ROSS1	Wild type	WT	BS
			368670	ROSS2	Wild type	WT	BS
			304961	ROSS3	Wild type	WT	BS
			90116	ROSS4	Wild type	WT	BS
			1	AURACANA	Wild type	WT	BS
			941	BARNEVELDER	Wild type	WT	BS
			139	FRIESIANFOWL	Wild type	WT	BS
			903	JERSEYGIANT	Wild type	WT	BS
			262	BROWNLEGHORN	Wild type	WT	BS
			345	MARAN	Wild type	WT	BS
			983	BUFFORPINGTON	Wild type	WT	BS
			470	LIGHTSUSSEX	Wild type	WT	BS
			16073	COBB1	Wild type	WT	BS
			7493	COBB2	Wild type	WT	BS
			90814	COBB3	Wild type	WT	BS
			55291	COBB4	Wild type	WT	BS
			4231	HYBROA	Wild type	0	BS
			5122	HYBROB	Wild type	WT	BS
			67402	HYBROC	Wild type	0	BS
			4984	HYBROD	Wild type	WT	BS
			3511	HISEXB	Wild type	WT	BS
			32	HISEXC	Wild type	WT	BS
			166	HISEXH	Wild type	WT	BS
			93	HISEXR	Wild type	WT	BS
			289	HISEXT	Wild type	WT	BS
			231	HISEXV	Wild type	WT	BS
			2749	LOHMANNA	Wild type	WT	BS
			2827	LOHMANNB	Wild type	WT	BS
			8722	LOHMANNE	Wild type	WT	BS
			8839	LOHMANNF	Wild type	WT	BS
			9829	LOHMANNC	Wild type	WT	BS
			9975	LOHMANND	Wild type	WT	BS
			574	CORNISHGAME	Wild type	WT	BS
			642	WHITEDORKING	Wild type	WT	BS
			669	IXWORTH	Wild type	0	BS
			724	WHITESUSSEX	Wild type	WT	BS
			159	JLINE	Wild type	WT	BS
			552603	ROSS1	Wild type	WT	BS
			388071	ROSS2	Wild type	WT	BS
			364562	ROSS3	Wild type	WT	BS
			90323	ROSS4	Wild type	WT	BS
			3	AURACANA	Wild type	WT	BS
			937	BARNEVELDER	Wild type	WT	BS
			933	FRIESIANFOWL	Wild type	WT	BS
			909	JERSEYGIANT	Wild type	0	BS
			263	BROWNLEGHORN	Wild type	WT	BS
			372	MARAN	Wild type	WT	BS
			396	BUFFORPINGTON	Wild type	WT	BS
			468	LIGHTSUSSEX	Wild type	WT	BS
			16083	COBB1	Wild type	WT	BS
			7512	COBB2	Wild type	WT	BS
			90859	COBB3	Wild type	WT	BS
			55323	COBB4	Wild type	WT	BS
			4208	HYBROA	Wild type	0	BS
			5069	HYBROB	Wild type	WT	BS
			6932	HYBROC	Wild type	WT	BS
			5101	HYBROD	Wild type	WT	BS
			363	HISEXB	Wild type	WT	BS
			39	HISEXC	Wild type	WT	BS
			178	HISEXH	Wild type	WT	BS
			106	HISEXR	Wild type	WT	BS
			310	HISEXT	Wild type	WT	BS
			247	HISEXV	Wild type	WT	BS
			2762	LOHMANNA	Wild type	WT	BS
			2844	LOHMANNB	Wild type	WT	BS
			8728	LOHMANNE	Wild type	WT	BS
			8846	LOHMANNF	Wild type	WT	BS
			9849	LOHMANNC	Wild type	WT	BS
			9950	LOHMANND	Wild type	WT	BS
			590	WHITEDORKING	Wild type	WT	BS
			660	IXWORTH	Wild type	0	BS
			725	WHITESUSSEX	Wild type	WT	BS
			168	JLINE	Wild type	WT	BS
			582101	ROSS1	Wild type	WT	BS
			398070	ROSS2	Wild type	0	BS
			314262	ROSS3	Wild type	WT	BS
			100717	ROSS4	Wild type	WT	BS
			4	AURACANA	Wild type	WT	BS
			67	BARNEVELDER	Wild type	WT	BS
			629	FRIESIANFOWL	Wild type	WT	BS
			908	JFRSEYGIANT	Wild type	WT	BS
			1000	BROWNLEGHORN	Wild type	WT	BS
			918	MARAN	Wild type	WT	BS
			391	BUFFORPINGTON	Wild type	WT	BS
			469	LIGHTSUSSEX	Wild type	WT	BS
			16128	COBB1	Wild type	WT	BS
			7538	COBB2	Wild type	WT	BS
			90767	COBB3	Wild type	WT	BS
			55314	COBB4	Wild type	0	BS
			4217	HYBROA	Wild type	WT	BS
			5070	HYBROB	Wild type	WT	BS
			6972	HYBROC	Wild type	0	BS
			5234	HYBROD	Wild type	0	BS
			367	HLSEXB	Wild type	WT	BS
			58	HISEXC	Wild type	WT	BS
			193	HISEXH	Wild type	WT	BS
			133	HISEXR	Wild type	WT	BS
			319	HISEXT	Wild type	0	BS
			262	HISEXV	Wild type	WT	BS
			2783	LOHMANNA	Wild type	WT	BS
			2863	LOHMANNB	Wild type	WT	BS
			8759	LOHMANNE	Wild type	WT	BS
			8862	LOHMANNF	Wild type	WT	BS
			9862	LOHMANNC	Wild type	WT	BS
			9974	LOHMANND	Wild type	WT	BS
			583	CORNISHGAME	Wild type	WT	BS
			645	WHITEDORKING	Wild type	WT	BS
			671	IXWORTH	Wild type	WT	BS
			726	WHITESUSSEX	Wild type	WT	BS
			181	JLINE	Wild type	WT	BS
			582403	ROSS1	Wild type	WT	BS
			398574	ROSS2	Wild type	WT	BS
			314463	ROSS3	Wild type	WT	BS
			440707	ROSS4	Wild type	WT	BS
			5	AURACANA	Wild type	WT	BS
			938	BARNEVELDER	Wild type	WT	BS
			635	FRIESIANFOWL	Wild type	WT	BS
			901	JERSEYGIANT	Wild type	WT	BS
			275	BROWNLEGHORN	Wild type	WT	BS
			373	MARAN	Wild type	WT	BS
			984	BUFFORPINGTON	Wild type	WT	BS
			465	LIGHTSUSSEX	Wild type	WT	BS
			16049	COBB1	Wild type	0	BS
			16054	COBB1	Wild type	0	BS
			16099	COBB1	Wild type	WT	BS
			16047	COBB1	Wild type	0	BS
			7540	COBB2	Wild type	0	BS
			7474	COBB2	Wild type	WT	BS
			7496	COBB2	Wild type	WT	BS
			7502	COBB2	Wild type	WT	BS
			90856	COBB3	Wild type	WT	BS
			90835	COBB3	Wild type	0	BS
			90820	COBB3	Wild type	WT	BS
			2401		Na homozygote	Na	French experimental population	This study
			NaBh1		Na homozygote	Na	England	This study
			NaBh2		Na homozygote	Na	England	This study
			Mex9		Na heterozygote	Na/WT	Mexcio	This study
			Mex10		Na heterozygote	Na/WT	Mexcio	This study
			Roslin1918		Na heterozygote	Na/WT	Scotland	This study
			Dorking		Wild type	WT	The Wernlas Collection	This study
			7619		Wild type	WT	French experimental population	This study
			4243		Na homozygote	Na	French experimental population	This study
		Amplifications to detect right and left ends of insertion
	Assay primers for independent right and left end PCRs
	Oligo name	Oligo sequence	Orientation	Chromosome	PCR product size for insertion
	HR7_139	CCATAGGCACATAGGCAGGT	+	3	354 bp
	LER1	GATCCCTACTGTTACGGAGCA	-	1
	HR7_138	ATCACCAAAGGCTCTTTCCA	-	3	272 bp
	REF1	CTCTTGCACAAAGGATGCTG	+	1
	Scoring
	0 indicates no PCR product
	1 indicates PCR product of predicted size
					Primer pair	Primer pair
			Individual	Phenotype	HR7_139+LER1	HR7_138+REF1
			Mex1 WT	Wild type	0	0
			Mex2 WT	Wild type	0	0
			Black leghorn	Wild type	0	0
			Campine	Wild type	0	0
			Cream legbar	Wild type	0	0
			Araucana	Wild type	0	0
			New Hampshire	Wild type	0	0
			Silver appenzeller	Wild type	0	0
			Old English Pheasant fowl	Wild type	0	0
			Langshan	Wild type	0	0
			ISA Brown	Wild type	0	0
			Dorking	Wild type	0	0
			Roslin 1910	Na heterozygote	1	1
			Roslin 1918	Na heterozygote	1	1
			Roslin 1933	Na heterozygote	1	1
			Mex9	Na heterozygote	1	1
			Mex10	Na heterozygote	1	1
			NaBh1	Na homozygote	1	1
			NaBh2	Na homozygote	1	1
			4243	Na homozygote	1	1
			5017	Na homozygote	1	1
			2601022	Na homozygote	1	1
			2601032	Na homozygote	1	1
			2601042	Na homozygote	1	1
			2601052	Na homozygote	1	1
			2601271	Na homozygote	1	1
			2601421	Na homozygote	1	1
			2601431	Na homozygote	1	1
			2601441	Na homozygote	1	1
			Wr1	Na homozygote	1	1
			Wr2	Na homozygote	1	1
