# Supplementary material for: Cryptic Patterning of Avian Skin Confers a Developmental Facility for Loss of Neck Feathering
Source: PLoS Biol. 2011 Mar 15;9(3):e1001028. doi: 10.1371/journal.pbio.1001028 (PMC3057954; doi:10.1371/journal.pbio.1001028)
Supplement: Table S5 — Probes and corresponding gene names showing the greatest fold expression differences between E7.0 neck and body skin on Agilent expression array. Sequences were mapped onto the reference genome by BLAT search and gene name indicates the overlapping or closest transcriptional unit in the ENSEMBL browser. (XLS) [file pbio.1001028.s016.xls]

## Sheet: Sheet1
NECK expression > BODY expression
ProbeName	p-value	Fold change	Sequence ID	Description
A_87_P037852	0.000787	10.7588	NM_204669	RALDH3
A_87_P037788	0.00314449	9.09186	NM_204697	POPDC3, Popeye domain containing 3
A_87_P021800	0.00197386	9.03757	NM_204673	SNCA, Synuclein, alpha (non A4 component of amyloid precursor)
A_87_P022828	0.00337704	9.02325	XM_425002	C1QTNF3, collagenous repeat-containing sequence of 26kDa protein (LOC427430)
A_87_P021533	0.00195301	8.86691	BX950650	Acyl-CoA dehydrogenase family member 11 (ACAD-11)
A_87_P002028	0.0035789	8.62867	TC223325	DRORGAB D.melanogaster 18S, 5.8S 2S and 28S rRNA genes
A_87_P016541	7.47e-05	8.18941	XM_420608	Similar to K60 protein (LOC422654)
A_87_P014133	0.000626	7.90653	XM_420701	NMU, Neuromedin U-25 precursor
A_87_P035293	0.00363075	6.77153	NM_204533	MAB21L1, Mab-21-like 1
A_87_P024233	1.87e-05	6.44164	XM_420760	SOD3, Extracellular superoxide dismutase [Cu-Zn] precursor (EC-SOD)
A_87_P025698	0.00131436	6.05737	BU471715	LOC770833
A_87_P023586	0.00269733	5.60991	XM_420778	C1QTNF7, C1q and tumor necrosis factor related protein 7
A_87_P015164	0.00255195	5.47425	XM_420683	FGL1 (fibrinogen-like 1)
A_87_P007239	0.00255387	5.36874	XM_420266	SLITRK4
A_87_P007238	0.0012077	5.28522	XM_420266	SLITRK4
A_87_P040699	4.44e-05	5.12161	BU206590	LOC770833
A_87_P016578	0.00157777	5.11368	CR386293	NRAP nebulin-related anchoring protein
A_87_P014707	0.0027405	4.75389	CR389610	LAPTM4B
A_87_P030596	0.000931	4.74548	BU288908	FGL1 (fibrinogen-like 1)
A_87_P001260	0.00360458	4.70216	TC224717	ch-runtB2
A_87_P007240	0.000351	4.6625	TC197057	SLITRK4
A_87_P012644	0.00310638	4.5262	CR406640	EHBP1 (EH domain binding protein 1)
A_87_P007424	0.00260099	4.5121	TC195485	LAMP family protein C20orf103 Precursor
A_87_P029354	0.00116865	4.50455	BU343889	SLITRK4
A_87_P010976	0.00345756	4.40599	CR524320	NUAK1 NUAK family, SNF1-like kinase, 1
A_87_P010561	0.000716	4.36049	CV857686	Peptidase inhibitor 15 Precursor
A_87_P024790	0.00252003	4.34681	NM_001012525	FGF7, Fibroblast growth factor 7 (keratinocyte growth factor)
A_87_P014733	0.00177232	4.23227	CR389580	Peptidase inhibitor 15 Precursor
A_87_P037953	0.00202717	4.16602	NM_204995	RALDH2
A_87_P037896	0.000303	4.0542	NM_204896	BARX2
A_87_P031119	0.00294066	4.0445	BU271207	Collectin-12 (Collectin-3)(cCL-3)(CL-3)
A_87_P009021	0.000104	4.03496	NM_205157	Angiotensin II receptor, type 1 (AGTR1)
A_87_P002952	0.00032	3.99265	TC218624	BARX2
A_87_P011003	0.00109691	3.93988	CR524283	Peptidase inhibitor 15 Precursor
A_87_P007369	0.00368094	3.92221	TC195887	A2M alpha-2-macroglobulin
A_87_P031111	0.00143992	3.88529	BU271353	MEIS1
A_87_P007437	0.00127454	3.80294	TC195397	Asporin precursor (Periodontal ligament-associated protein 1) (PLAP- 1)
A_87_P012506	0.00192873	3.78149	CR406818	DHRS3
A_87_P012418	0.000508	3.76309	CR406946	LRRC32 leucine rich repeat containing 32
A_87_P017460	0.00180855	3.73803	CR354227	WNT11
BODY expression > NECK expression
ProbeName	p-value	Fold change	Sequence ID	Description
A_87_P018274	1.79e-05	298.858	CR352936	HOXA10
A_87_P035504	0.000107	164.313	BX256759	HOXC8
A_87_P011740	0.000838	76.9565	CR523254	HOXC10
A_87_P003345	0.000581	59.955	TC215047	ENSGALG00000021833
A_87_P017219	0.000239	59.4414	CR385283	HOXB9
A_87_P021433	2.76e-05	32.6389	XM_423451	HOXC9
A_87_P026283	6.42e-05	24.6888	BU456539	HOXC6
A_87_P022287	0.000636	24.1022	NM_205010	PITX2
A_87_P018092	7.69e-05	21.0062	CR353211	HOXD10
A_87_P028616	0.000959	18.6396	BU376921	HOXB10
A_87_P012813	0.0016175	18.3193	NM_206989	Prepro-urotensin II-related peptide
A_87_P014746	0.0011691	17.0976	XM_422718	OSTN, osteocrin
A_87_P005961	0.000634	16.3206	TC203071	HOXD10
A_87_P013467	0.0012025	14.9431	CR391427	HOXA9
A_87_P009045	0.000377	14.3903	XM_425129	KCNG4, Shab-like voltage-gated potassium channel cKv6.3 (CKV6.3)
A_87_P030506	0.00243451	13.8298	BU293696	HOXB8
A_87_P016868	5.86e-05	13.1618	NM_204940	T, Brachyury homolog
A_87_P013468	0.000144	12.9928	CR391427	HOXA9
A_87_P025158	0.000166	12.9685	BX259882	Shab-like voltage-gated potassium channel cKv6.3
A_87_P016597	0.000139	11.6272	XM_421532	LRRTM3, leucine-rich repeat transmembrane neuronal 3 protein
A_87_P009293	0.00157936	10.8783	NM_204619	HOXA11
A_87_P022456	0.000839	10.0178	XM_418683	Similar to neurexophilin 1 (LOC420582)
A_87_P018226	9.49e-05	9.45206	XM_429767	PREDICTED: Gallus gallus hypothetical gene supported by CR353001 (LOC420496)
A_87_P028478	0.000264	8.17082	BU381950	HOXD9
A_87_P014553	0.000209	8.01066	CR389839	HOXB7
A_87_P023801	0.000639	7.99449	XM_417647	Draxin Precursor (Dorsal repulsive axon guidance protein)
A_87_P005871	0.000229	7.78503	TC203233	CK612479 .1 : LPSe_J11 LPS stimulated Chicken PBL Macrophage cDNA clone LPSe_J11 5'
A_87_P030687	0.000247	6.94054	BU284904	ADCY8
A_87_P032107	0.00110681	6.89408	BU236220	PITX2
A_87_P010814	2.27e-05	6.15951	CR733143	GCNT4
A_87_P018343	0.000166	5.95785	CR352819	ITM2C
A_87_P022472	0.000946	5.62891	BX934692	Similar to protein kinase-like protein SgK493
A_87_P014740	0.00170798	5.61244	CR389571	Pituitary adenylate cyclase-activating polypeptide type I receptor
A_87_P031226	0.00102574	5.41726	XM_419967	OSR1
A_87_P008799	0.00122373	5.23217	NM_205221	CNGA3, Cyclic nucleotide gated channel alpha 3
A_87_P002532	7.63e-05	5.21524	TC221410	CACNA1I (calcium channel, voltage-dependent, T type, alpha 1I subunit)
A_87_P030666	3.08e-05	5.15309	TC196202	Neuroglobin
A_87_P024818	0.000765	5.14897	BX278697	C10orf84
A_87_P014981	7.22e-05	5.13943	CR389179	GABRA3
A_87_P024714	0.00232113	4.99837	BX929445	Gallus gallus finished cDNA, clone ChEST187i15.
